# Supplementary material for: Silicon- and Boron-Induced Physio-Biochemical Alteration and Organic Acid Regulation Mitigates Aluminum Phytotoxicity in Date Palm Seedlings
Source: Antioxidants (Basel). 2022 May 27;11(6):1063. doi: 10.3390/antiox11061063 (PMC9219922; doi:10.3390/antiox11061063)
Supplement: Supplementary file 1 [file antioxidants-11-01063-s001.zip]

Archive with 2 entries (2 files):
- Supplementry File S 1.pdf
- Table S1.pdf
